# Supplementary material for: Spectrum Analysis of Inherited Metabolic Disorders for Expanded Newborn Screening in a Central Chinese Population
Source: Front Genet. 2022 Jan 12;12:763222. doi: 10.3389/fgene.2021.763222 (PMC8790479; doi:10.3389/fgene.2021.763222)
Supplement: Supplementary file 1 [file Table1.xlsx]

## Sheet: Sheet1 (1)
Type	Name	Gene
Amino acid metabolic disorders	Phenylalanine hydroxylase deficiency	PAH
	Tetrahydrobiopterin deficiency	PTS
		PCBD1
		QDPR
		SPR
		GCH1
	Maple syrup urine disease type IA	BCKDHA
	Maple syrup urine disease type IB	BCKDHB
	Maple syrup urine disease type Ⅱ	DBT
	Maple syrup urine disease type Ⅲ	DLD
	Nonketotic hyperglycinemia	AMT
		GCSH
		GLDC
	Hypermethioninemia	MAT1A
	Homocystinuria	CBS
		CTH
		MTHFR
		SUOX
	Molybdenum cofactor deficiency type A	MOCS1
	Molybdenum cofactor deficiency type B	MOCS2
	Molybdenum cofactor deficiency type C	GPHN
	Tyrosinemia type I	FAH
	Tyrosinemia type II	TAT
	Tyrosinemia type III	HPD
	Alkaptonuria	HGD
Organic acid metabolic disorders	Methylmalonic acidemia mut type	MMUT
	Methylmalonic acidemia cblA type	MMAA
	Methylmalonic acidemia cblB type	MMAB
	Combined methylmalonic acidemia and homocystinuria, cblC type	MMACHC
	Combined methylmalonic acidemia and homocystinuria, cblD type	MMADHC
	Combined methylmalonic acidemia and homocystinuria, cblF type	LMBRD1
	Combined methylmalonic acidemia and homocystinuria, cblJ type	ABCD4
	Methylmalonyl-CoA epimerase deficiency	MCEE
	Methylmalonic aciduria, transient, due to transcobalamin receptor defect	CD320
	Malonyl-CoA decarboxylase deficiency	MLYCD
	Mitochondrial DNA depletion syndrome 5 (encephalomyopathic with or without methylmalonic aciduria)	SUCLA2
	Mitochondrial DNA depletion syndrome 9 (encephalomyopathic type with methylmalonic aciduria)	SUCLG1
	Biotinidase deficiency	BTD
	Propionic acidemia	PCCA
		PCCB
	Glutaric acidemia type I	GCDH
	Isovaleric acidemia	IVD
	2-methylbutryl-CoA dehydrogenase deficiency	ACADSB
	3-methylglutaconyl-CoA hydratase deficiency type I	AUH
	4-methylglutaconyl-CoA hydratase deficiency type Ⅴ	DNAJC19
	5-methylglutaconyl-CoA hydratase deficiency type Ⅶ	CLPB
	Mitochondrial complex V (ATP synthase) deficiency, nuclear type 2	TMEM70
	3-methylglutaconic aciduria with deafness, encephalopathy, and Leigh-like syndrome	SERAC1
	3-hydroxy-3-methylglutaryl-CoA lyase deficiency	HMGCL
	3-methylcrotonyl-CoA carboxylase deficiency	MCCC1
		MCCC2
	Holocarboxylase synthetase deficiency	HLCS
	Isobutyryl-CoA dehydrogenase deficiency	ACAD8
Fatty acid oxidation disorders	Short chain acyl CoA dehydrogenase deficiency	ACADS
	Medium chain acyl CoA dehydrogenase deficiency	ACADM
	Very long chain acyl CoA dehydrogenase deficiency	ACADVL
	Short chain 3 - hydroxyacyl - CoA dehydrogenase deficiency	HADH
	Long chain hydroxyacyl CoA dehydrogenase deficiency	HADHA
	Trifunctional protein deficiency	HADHB
	Ethylmalonic encephalopathy	ETHE1
	Glutaric acidemia type ⅡA	ETFA
	Glutaric acidemia type ⅡB	ETFB
	Glutaric acidemia type ⅡC	ETFDH
	Beta-ketothiolase deficiency	ACAT1
	Primary carnitine deficiency	SLC22A5
	Carnitine palmitoyl transferase deficiency type Ⅰ	CPT1A
	Carnitine palmitoyl transferase deficiency type Ⅱ	CPT2
	Carnitine/acylcarnitine translocase deficiency	SLC25A20
Urea circulation disorders	Arginemia	ARG1
	Argininosuccinic aciduira	ASL
	Citrullinemia type Ⅰ	ASS1
	Citrin deficiency	SLC25A13
	Carbamyl phosphate synthase deficiency	CPS1
	Gyrate atrophy of choroid and retina with or without ornithinemia	OAT
	Ornithine transcarbamylase deficiency	OTC
	Hyperornithinemia/hyperammonemia/homocitrullinuria syndrome	SLC25A15
Abnormal thyroid function	Hypothyroidism type Ⅰ	SLC5A5
	Hypothyroidism type ⅡA	TPO
	Hypothyroidism type Ⅲ	TG
	Hypothyroidism type Ⅳ	DUOX2
	Non-autoimmune hypothyroidism	TSHR
	Congenital non-thyroidal goiter hypothyroidism type Ⅳ	TSHB
	Hypothyroidism, congenital, due to thyroid dysgenesis or hypoplasia	PAX8
Abnormal glucose metabolism	Glucose-6-phosphate dehydrogenase deficiency	G6PD
Abnormal metabolism of trace elements	Wilson disease	ATP7B
Abnormal energy metabolism	Pyruvate carboxylase deficiency	PC
