# Supplementary material for: Spectrum Analysis of Inherited Metabolic Disorders for Expanded Newborn Screening in a Central Chinese Population
Source: Front Genet. 2022 Jan 12;12:763222. doi: 10.3389/fgene.2021.763222 (PMC8790479; doi:10.3389/fgene.2021.763222)
Supplement: Supplementary file 2 [file DataSheet1.xlsx]

## Sheet: Sheet1 (1)
Type	Name	Gene
Amino acid metabolic disorders	Phenylalanine hydroxylase deficiency	PAH
	Tetrahydrobiopterin deficiency	PTS
		PCBD1
		QDPR
		SPR
		GCH1
	Maple syrup urine disease type IA	BCKDHA
	Maple syrup urine disease type IB	BCKDHB
	Maple syrup urine disease type Ⅱ	DBT
	Maple syrup urine disease type Ⅲ	DLD
	Nonketotic hyperglycinemia	AMT
		GCSH
		GLDC
	Hypermethioninemia	MAT1A
	Homocystinuria	CBS
		CTH
		MTHFR
		SUOX
	Molybdenum cofactor deficiency type A	MOCS1
	Molybdenum cofactor deficiency type B	MOCS2
	Molybdenum cofactor deficiency type C	GPHN
	Tyrosinemia type I	FAH
	Tyrosinemia type II	TAT
	Tyrosinemia type III	HPD
	Alkaptonuria	HGD
Organic acid metabolic disorders	Methylmalonic acidemia mut type	MMUT
	Methylmalonic acidemia cblA type	MMAA
	Methylmalonic acidemia cblB type	MMAB
	Combined methylmalonic acidemia and homocystinuria, cblC type	MMACHC
	Combined methylmalonic acidemia and homocystinuria, cblD type	MMADHC
	Combined methylmalonic acidemia and homocystinuria, cblF type	LMBRD1
	Combined methylmalonic acidemia and homocystinuria, cblJ type	ABCD4
	Methylmalonyl-CoA epimerase deficiency	MCEE
	Methylmalonic aciduria, transient, due to transcobalamin receptor defect	CD320
	Malonyl-CoA decarboxylase deficiency	MLYCD
	Mitochondrial DNA depletion syndrome 5 (encephalomyopathic with or without methylmalonic aciduria)	SUCLA2
	Mitochondrial DNA depletion syndrome 9 (encephalomyopathic type with methylmalonic aciduria)	SUCLG1
	Biotinidase deficiency	BTD
	Propionic acidemia	PCCA
		PCCB
	Glutaric acidemia type I	GCDH
	Isovaleric acidemia	IVD
	2-methylbutryl-CoA dehydrogenase deficiency	ACADSB
	3-methylglutaconyl-CoA hydratase deficiency type I	AUH
	4-methylglutaconyl-CoA hydratase deficiency type Ⅴ	DNAJC19
	5-methylglutaconyl-CoA hydratase deficiency type Ⅶ	CLPB
	Mitochondrial complex V (ATP synthase) deficiency, nuclear type 2	TMEM70
	3-methylglutaconic aciduria with deafness, encephalopathy, and Leigh-like syndrome	SERAC1
	3-hydroxy-3-methylglutaryl-CoA lyase deficiency	HMGCL
	3-methylcrotonyl-CoA carboxylase deficiency	MCCC1
		MCCC2
	Holocarboxylase synthetase deficiency	HLCS
	Isobutyryl-CoA dehydrogenase deficiency	ACAD8
Fatty acid oxidation disorders	Short chain acyl CoA dehydrogenase deficiency	ACADS
	Medium chain acyl CoA dehydrogenase deficiency	ACADM
	Very long chain acyl CoA dehydrogenase deficiency	ACADVL
	Short chain 3 - hydroxyacyl - CoA dehydrogenase deficiency	HADH
	Long chain hydroxyacyl CoA dehydrogenase deficiency	HADHA
	Trifunctional protein deficiency	HADHB
	Ethylmalonic encephalopathy	ETHE1
	Glutaric acidemia type ⅡA	ETFA
	Glutaric acidemia type ⅡB	ETFB
	Glutaric acidemia type ⅡC	ETFDH
	Beta-ketothiolase deficiency	ACAT1
	Primary carnitine deficiency	SLC22A5
	Carnitine palmitoyl transferase deficiency type Ⅰ	CPT1A
	Carnitine palmitoyl transferase deficiency type Ⅱ	CPT2
	Carnitine/acylcarnitine translocase deficiency	SLC25A20
Urea circulation disorders	Arginemia	ARG1
	Argininosuccinic aciduira	ASL
	Citrullinemia type Ⅰ	ASS1
	Citrin deficiency	SLC25A13
	Carbamyl phosphate synthase deficiency	CPS1
	Gyrate atrophy of choroid and retina with or without ornithinemia	OAT
	Ornithine transcarbamylase deficiency	OTC
	Hyperornithinemia/hyperammonemia/homocitrullinuria syndrome	SLC25A15
Abnormal thyroid function	Hypothyroidism type Ⅰ	SLC5A5
	Hypothyroidism type ⅡA	TPO
	Hypothyroidism type Ⅲ	TG
	Hypothyroidism type Ⅳ	DUOX2
	Non-autoimmune hypothyroidism	TSHR
	Congenital non-thyroidal goiter hypothyroidism type Ⅳ	TSHB
	Hypothyroidism, congenital, due to thyroid dysgenesis or hypoplasia	PAX8
Abnormal glucose metabolism	Glucose-6-phosphate dehydrogenase deficiency	G6PD
Abnormal metabolism of trace elements	Wilson disease	ATP7B
Abnormal energy metabolism	Pyruvate carboxylase deficiency	PC

## Sheet: Sheet1 (2)
Type	Name	Gene
amino acid metabolic disorders	Phenylalanine hydroxylase deficiency	PAH	Phenylketonuria
	Tetrahydrobiopterin deficiency	PTS	Hyperphenylalaninemia, BH4-deficient, A
		PCBD1	Hyperphenylalaninemia, BH4-deficient, D
		QDPR	Hyperphenylalaninemia, BH4-deficient, C
		SPR	Dystonia, dopa-responsive, due to sepiapterin reductase deficiency
		GCH1	Hyperphenylalaninemia, BH4-deficient, B
	Maple syrup urine disease type IA	BCKDHA	Maple syrup urine disease, type Ia
	Maple syrup urine disease type IB	BCKDHB	Maple syrup urine disease, type Ib
	Maple syrup urine disease type Ⅱ	DBT	Maple syrup urine disease, type II
	Maple syrup urine disease type Ⅲ	DLD	Dihydrolipoamide dehydrogenase deficiency
	Nonketotic hyperglycinemia	AMT	Glycine encephalopathy
		GCSH	?Glycine encephalopathy
		GLDC	Glycine encephalopathy
	Hypermethioninemia	MAT1A	Methionine adenosyltransferase deficiency, autosomal recessive
	Homocystinuria, B6-responsive and nonresponsive types	CBS	Homocystinuria, B6-responsive and nonresponsive types
	Cystathioninuria	CTH	Cystathioninuria
	Homocystinuria due to MTHFR deficiency	MTHFR	Homocystinuria due to MTHFR deficiency
	Sulfite oxidase deficiency	SUOX	Sulfite oxidase deficiency
	Molybdenum cofactor deficiency type A	MOCS1	Molybdenum cofactor deficiency A
	Molybdenum cofactor deficiency type B	MOCS2	Molybdenum cofactor deficiency B
	Molybdenum cofactor deficiency type C	GPHN	Molybdenum cofactor deficiency C
	Tyrosinemia type I	FAH	Tyrosinemia, type I
	Tyrosinemia type II	TAT	Tyrosinemia, type II
	Tyrosinemia type III	HPD	Tyrosinemia, type III
	Alkaptonuria	HGD	Alkaptonuria
organic acid metabolic disorders	Methylmalonic aciduria, mut(0) type	MMUT	Methylmalonic aciduria, mut(0) type
	Methylmalonic aciduria, vitamin B12-responsive, cblA type	MMAA	Methylmalonic aciduria, vitamin B12-responsive, cblA type
	Methylmalonic aciduria, vitamin B12-responsive, cblB type	MMAB	Methylmalonic aciduria, vitamin B12-responsive, cblB type
	Methylmalonic aciduria and homocystinuria, cblC type	MMACHC	Methylmalonic aciduria and homocystinuria, cblC type
	Methylmalonic aciduria and homocystinuria, cblD type	MMADHC	Methylmalonic aciduria and homocystinuria, cblD type
	Methylmalonic aciduria and homocystinuria, cblF type	LMBRD1	Methylmalonic aciduria and homocystinuria, cblF type
	Methylmalonic aciduria and homocystinuria, cblJ type	ABCD4	Methylmalonic aciduria and homocystinuria, cblJ type
	Methylmalonyl-CoA epimerase deficiency	MCEE	Methylmalonyl-CoA epimerase deficiency
	Methylmalonic aciduria, transient, due to transcobalamin receptor defect	CD320	Methylmalonic aciduria, transient, due to transcobalamin receptor defect
	Malonyl-CoA decarboxylase deficiency	MLYCD	Malonyl-CoA decarboxylase deficiency
	Mitochondrial DNA depletion syndrome 5 (encephalomyopathic with or without methylmalonic aciduria)	SUCLA2	Mitochondrial DNA depletion syndrome 5 (encephalomyopathic with or without methylmalonic aciduria)
	Mitochondrial DNA depletion syndrome 9 (encephalomyopathic type with methylmalonic aciduria)	SUCLG1	Mitochondrial DNA depletion syndrome 9 (encephalomyopathic type with methylmalonic aciduria)
	Biotinidase deficiency	BTD	Biotinidase deficiency
	Propionic acidemia	PCCA	Propionicacidemia
		PCCB	Propionicacidemia
	Glutaric acidemia type I	GCDH	Glutaricaciduria, type I
	Isovaleric acidemia	IVD	Isovaleric acidemia
	2-methylbutryl-CoA dehydrogenase deficiency	ACADSB	2-methylbutyrylglycinuria
	3-methylglutaconyl-CoA hydratase deficiency type I	AUH	3-methylglutaconic aciduria, type I
	4-methylglutaconyl-CoA hydratase deficiency type Ⅴ	DNAJC19	3-methylglutaconic aciduria, type V
	5-methylglutaconyl-CoA hydratase deficiency type Ⅶ	CLPB	3-methylglutaconic aciduria, type VII, with cataracts, neurologic involvement and neutropenia
	Mitochondrial complex V (ATP synthase) deficiency, nuclear type 2	TMEM70	Mitochondrial complex V (ATP synthase) deficiency, nuclear type 2
	3-methylglutaconic aciduria with deafness, encephalopathy, and Leigh-like syndrome	SERAC1	3-methylglutaconic aciduria with deafness, encephalopathy, and Leigh-like syndrome
	3-hydroxy-3-methylglutaryl-CoA lyase deficiency	HMGCL	HMG-CoA lyase deficiency
	3-methylcrotonyl-CoA carboxylase deficiency	MCCC1	3-Methylcrotonyl-CoA carboxylase 1 deficiency
		MCCC2	3-Methylcrotonyl-CoA carboxylase 2 deficiency
	Holocarboxylase synthetase deficiency	HLCS	Holocarboxylase synthetase deficiency
	Isobutyryl-CoA dehydrogenase deficiency	ACAD8	Isobutyryl-CoA dehydrogenase deficiency
fatty acid oxidation disorders	Short chain acyl CoA dehydrogenase deficiency	ACADS	Acyl-CoA dehydrogenase, short-chain, deficiency of
	Medium chain acyl CoA dehydrogenase deficiency	ACADM	Acyl-CoA dehydrogenase, medium chain, deficiency of
	Very long chain acyl CoA dehydrogenase deficiency	ACADVL	VLCAD deficiency
	Short Chain 3-Hydroxyacyl CoA Dehydrogenase Deficiency	HADH	3-hydroxyacyl-CoA dehydrogenase deficiency
	long chain hydroxyacyl CoA dehydrogenase deficiency	HADHA	LCHAD deficiency
	Trifunctional protein deficiency	HADHB	Trifunctional protein deficiency
	Ethylmalonic encephalopathy	ETHE1	Ethylmalonic encephalopathy
	Glutaric acidemia type ⅡA	ETFA	Glutaric acidemia IIA
	Glutaric acidemia type ⅡB	ETFB	Glutaric acidemia IIB
	Glutaric acidemia type ⅡC	ETFDH	Glutaric acidemia IIC
	Beta-ketothiolase deficiency	ACAT1	Alpha-methylacetoacetic aciduria
	Primary carnitine deficiency	SLC22A5	Carnitine deficiency, systemic primary
	Carnitine palmitoyl transferase deficiency type Ⅰ	CPT1A	CPT deficiency, hepatic, type IA
	Carnitine palmitoyl transferase deficiency type Ⅱ	CPT2	CPT II deficiency, infantile
	Carnitine/acylcarnitine translocase deficiency	SLC25A20	Carnitine-acylcarnitine translocase deficiency
Urea circle disorders	Arginemia	ARG1	Argininemia
	Argininosuccinic aciduira	ASL	Argininosuccinic aciduria
	Citrullinemia type Ⅰ	ASS1	Citrullinemia
	Citrin deficiency	SLC25A13	Citrullinemia, type II, neonatal-onset
	Carbamyl phosphate synthase deficiency	CPS1	Carbamoylphosphate synthetase I deficiency
	Gyrate atrophy of choroid and retina with or without ornithinemia	OAT	Gyrate atrophy of choroid and retina with or without ornithinemia
	Ornithine transcarbamylase deficiency	OTC	Ornithine transcarbamylase deficiency
	Hyperornithinemia/hyperammonemia/homocitrullinuria syndrome	SLC25A15	Hyperornithinemia-hyperammonemia-homocitrullinemia syndrome
Abnormal thyroid function	Hypothyroidism type Ⅰ	SLC5A5	Thyroid dyshormonogenesis 1
	Hypothyroidism type ⅡA	TPO	Thyroid dyshormonogenesis 2A
	Hypothyroidism type Ⅲ	TG	Thyroid dyshormonogenesis 3
	Hypothyroidism type Ⅳ	DUOX2	Thyroid dyshormonogenesis 6
	Non-autoimmune hypothyroidism	TSHR	Hyperthyroidism, familial gestational
	Congenital non-thyroidal goiter hypothyroidism type Ⅳ	TSHB	Hypothyroidism, congenital, nongoitrous 4
	Hypothyroidism, congenital, due to thyroid dysgenesis or hypoplasia	PAX8	Hypothyroidism, congenital, due to thyroid dysgenesis or hypoplasia
Abnormal glucose metabolism	Glucose-6-phosphate dehydrogenase deficiency	G6PD	Hemolytic anemia, G6PD deficient (favism)
Abnormal metabolism of trace elements	Wilson disease	ATP7B	Wilson disease
Abnormal energy metabolism	Pyruvate carboxylase deficiency	PC	Pyruvate carboxylase deficiency
